# Supplementary material for: Nitrogen Supply and Leaf Age Affect the Expression of TaGS1 or TaGS2 Driven by a Constitutive Promoter in Transgenic Tobacco
Source: Genes (Basel). 2018 Aug 10;9(8):406. doi: 10.3390/genes9080406 (PMC6115907; doi:10.3390/genes9080406)
Supplement: Supplementary file 1 [file genes-09-00406-s001.zip]

Archive with 8 entries (7 files):
- Supplementary/Figure S1.pdf
- Supplementary/Figure S2.pdf
- Supplementary/Figure S3.pdf
- Supplementary/Figure S4.pdf
- Supplementary/Table S1.docx
- Supplementary/Table S2.docx
- Supplementary/Table S3.docx
- Supplementary/
